# Supplementary material for: Antiplatelet Therapy in Chronic Coronary Artery Disease Patients With a History of Angioplasty. When is Aspirin Not Enough? A Systematic Review
Source: Rev Cardiovasc Med. 2025 Sep 24;26(9):44227. doi: 10.31083/RCM44227 (PMC12516749; doi:10.31083/RCM44227)
Supplement: Supplementary file 1 [file 2153-8174-26-9-44227-s1.zip]

Archive with 2 entries (2 files):
- PRISMA_2020_checklist.docx
- Supplementary Fig. 1.pdf
